# Supplementary material for: Soy Isoflavones Mitigate High-Fat Diet-Induced Oxidative Stress and Inflammation in the Gut of Monopterus albus via Gut Microbiota Remodeling
Source: Biology (Basel). 2025 Nov 13;14(11):1586. doi: 10.3390/biology14111586 (PMC12650275; doi:10.3390/biology14111586)
Supplement: Supplementary file 1 [file biology-14-01586-s001.zip]

Archive with 1 entries (1 files):
- biology-3896515-supplementary.pdf
